# Supplementary material for: Diagnostic value of albumin/fibrinogen ratio and C-reactive protein/albumin/globulin ratio for periprosthetic joint infection: a retrospective study
Source: PeerJ. 2023 Dec 15;11:e16662. doi: 10.7717/peerj.16662 (PMC10726739; doi:10.7717/peerj.16662)
Supplement: Supplemental Information 1 [file peerj-11-16662-s001.xlsx]

## Sheet: Infection group
Num	Age	Gender	Body Mass Index(kg/m2)	Side	CRP (mg/L)	ESR (mm/h)	FIB (g/L)	ALB (g/L)	GLO (g/L)	AFR	CAGR
1	55	Male	23.95	Left	32.2	33	7.9	47.7	23.6	13	43.1
2	65	Male	25.15	Left	61.8	46.2	5	37.1	26.6	11.3	80.6
3	41	Male	26.15	Right	38.7	27.4	6.2	42.2	34	8.6	35.4
4	59	Male	24.16	Left	27.3	48.2	7.1	30.7	30.6	10.7	48.3
5	57	Female	25.87	Left	36.1	69.3	6.5	29.1	40.9	8.5	63.5
6	53	Male	20.9	Right	52.5	65.8	7	36.4	41.2	6.6	80.6
7	72	Male	27.44	Left	53.8	89.5	5.7	35.2	29.1	9.1	44.4
8	55	Female	21.65	Left	44.3	57.5	5.8	46	38.3	8.1	28
9	71	Male	19.33	Right	45.7	22.4	6	41.6	41.6	6.8	51.8
10	76	Male	28.2	Left	49.3	80.5	4.6	41.1	34.8	13.5	20.1

## Sheet: Non-infection group
Num	Age	Gender	Body Mass Index(kg/m2)	Side	CRP (mg/L)	ESR (mm/h)	FIB (g/L)	ALB (g/L)	GLO (g/L)	AFR	CAGR
1	53	Male	24.71	Right	8.2	18	5.1	43.4	25.1	16.9	3.9
2	59	Female	26.17	Left	9.7	24.5	2.4	44.4	28.2	14.9	8.3
3	61	Female	23.85	Right	12.9	33	3.1	34.9	32.2	13.8	5.2
4	57	Female	21.97	Left	12.8	20.7	3.5	41.6	18.6	13.8	8.7
5	74	Female	16.1	Right	8.9	16.8	1.7	41.6	35.2	10.2	5.7
6	95	Female	26.68	Right	11.4	21.1	3.9	40.2	29.6	16.3	9.1
7	46	Male	24.07	Right	8.1	19.7	3.5	44.5	23.6	14.1	5.4
8	65	Male	24.33	Right	10.7	20.6	3.5	39.3	25.5	12.1	4.9
9	45	Male	26.05	Left	14	25.1	4.1	37.4	27.4	12.3	8.2
10	80	Male	20.83	Right	9.4	21.7	4.3	41.9	27.4	12.6	4.5
11	81	Male	22.8	Right	8.2	19.1	4.1	42.7	31.5	10	7.8
12	42	Male	28.17	Left	7.6	20	3	39.9	31	15.5	7.4
13	88	Male	26.6	Right	10.8	15	3.4	44.1	24.4	17.6	6.4
14	49	Male	21.23	Right	12.5	17.6	3.7	34.5	25.5	21.3	6.1
15	66	Male	18.59	Left	14.6	14.5	2.3	36.3	29.4	14.7	10
16	77	Female	23.26	Right	9.1	19.6	2.5	28	26.6	10.2	6.1
17	65	Female	25.5	Left	9.4	16.4	3	43	31.2	13.6	6.4
18	92	Male	27.59	Left	7.3	18.5	3.5	36.7	22.9	9.6	5.1
19	98	Female	25.16	Left	13.2	20.8	5	39.7	28.2	10.9	5.4
20	65	Male	21.68	Right	8.8	15.7	4.1	45	27.4	10.7	5.7
21	39	Male	25.77	Right	7.7	22.3	3	41	32.3	10.2	9.5
22	58	Female	21.54	Right	14.7	24.4	2.9	39	20	14.2	6
23	52	Male	22.14	Right	11.1	17	4.8	37.3	26.1	9.2	5.6
24	53	Male	23.02	Left	10.8	28.7	5.8	39.8	26.3	15.2	5.9
25	49	Female	21.37	Right	6.3	13.6	3.6	43.3	15.5	15.6	7.8
26	64	Male	24.12	Right	10.1	20.3	3	34.5	31.7	16.4	4.5
27	90	Male	22.32	Left	10.3	14.1	2.2	40.5	38.7	12.9	7.7
28	54	Female	24.07	Right	6.1	20.5	4.3	44	25	15	4.5
29	60	Female	23.57	Right	8.4	15	3.7	34.9	27.3	19	6.5
30	78	Female	23.72	Right	7.9	19.2	4.4	43.6	23.9	13.1	3.7
31	79	Female	23.45	Left	10.3	18.3	2.6	43.6	27.8	12.4	7.6
32	69	Male	28.42	Right	6.3	15.8	3.6	37.1	24.3	18.9	7.8
33	76	Male	26.64	Right	11.8	10.9	2.9	34.5	25.6	4.5	5.6
34	74	Female	25.06	Left	13.7	25.6	4.5	42.6	33.4	11.4	7.2
35	58	Male	20.69	Right	8.1	33.7	2.9	44.2	22.2	21.1	6.9
36	69	Male	20.24	Left	8.9	34.9	3.3	43.2	23.4	11.4	8.6
37	59	Female	19.27	Left	10.3	19.7	3.1	44	25.7	11.1	6.9
38	52	Female	32.34	Right	12.1	22.2	4.3	35.9	25.5	8.8	8.4
39	71	Female	27.67	Left	10.3	19.8	3.8	43.2	32.6	15.6	6.5
40	64	Male	25.62	Right	10	22.9	2.5	38.4	35.2	5.9	5.6
41	61	Male	22.1	Left	7.7	17.3	2.9	38.5	21.6	10.3	6.6
42	67	Male	21.61	Right	8.3	11.7	2.5	34.3	23.2	14.9	6.4
43	76	Female	26.46	Left	10.6	22.2	3.9	45.4	28.4	13	8.1
44	68	Female	29.37	Right	13.4	15.6	3.7	41.5	24.3	15.1	6.6
45	66	Female	20.05	Left	10.5	11.8	2	45	35.1	13.4	5.3
46	67	Female	23.6	Right	5.8	35.8	1.8	47.1	33.4	15.2	6.4
47	64	Male	24.65	Right	10.1	21.1	3.4	36.1	28.6	8.6	8.6
48	53	Male	19.19	Right	8.7	24.7	4	43.5	28.6	13.7	6
49	73	Male	27.3	Left	8.3	29.1	3.6	40.7	24.5	7.7	5.6
50	81	Male	23.7	Right	8.4	13	2.1	44.6	29.5	15.6	8.3
51	56	Male	30.36	Right	6.6	24.8	2.1	45.4	31.1	11.9	6.8
52	88	Male	23.77	Right	8.1	25.3	4.2	44.2	26.7	15.2	6.1
53	61	Male	26.06	Right	6.9	22.9	3.3	37.4	34.8	11.2	5.5
54	60	Female	21.62	Left	8	23.3	3.1	40.3	29.1	14.1	4.3
55	52	Male	23.1	Left	9.3	19.5	4.6	41.9	25.6	16.5	6.9
56	53	Female	21.55	Right	9.4	26.5	2.7	53.9	27.7	6.3	6.2
57	51	Female	26.01	Left	8.4	17.7	3.5	45.9	31	6.7	7.2
58	68	Male	28.61	Left	8.5	18	3.8	50.4	24.3	6.8	4.3
59	83	Female	23.19	Right	9	26.5	4.1	42.5	25.7	15.8	8.8
60	70	Female	26.14	Right	10.2	31.9	2.7	41.7	36.8	14.3	7.5
61	74	Female	23.45	Right	12.3	20.3	3.7	43.3	23.9	10.6	4.1
62	80	Male	25.18	Right	10.6	19.6	5.8	38.6	30.3	18	8.4
63	31	Male	28.31	Left	8.2	24.7	2.1	46	29.7	13.4	5.7
64	61	Female	25.23	Right	10.5	28.5	3.8	40.1	33.2	7.6	7.2
65	68	Female	21.92	Right	8.3	27.9	3.2	35.1	28.4	9.5	7
66	72	Female	22.44	Left	4.2	24	2.7	44.4	14.9	8.3	5.2
67	46	Male	24.4	Right	2.7	18.9	2.7	34.3	22.2	16.2	2
68	50	Female	24.34	Right	4.4	26	3.9	33.1	28.4	10.9	7.6
69	73	Male	22.41	Left	8.3	22	5.4	42	27.2	9	6.1
70	62	Female	25.41	Left	7.3	30.2	2.7	36.8	34.9	11	5.7
71	70	Male	28.51	Right	7	14.5	3.9	37	32.4	10.1	7.4
72	51	Male	24.17	Left	9.1	23.2	2.9	40.1	28.3	15.8	5.6
73	42	Male	24.3	Right	7.2	29.7	5.1	38.8	26.4	14.6	7.8
74	73	Male	18.59	Right	7.3	19.7	3.9	39.9	19.1	14	6.9
75	78	Male	22.67	Left	10.6	18.9	3.3	41.9	34.5	14.4	5.1
76	84	Female	20.91	Right	11	17.2	4	35.9	26.7	13.1	8
77	44	Male	23.79	Left	15.4	20.9	3.4	35.7	19.1	9.8	7.5
78	46	Male	26.39	Right	9.8	21.3	4.4	32.1	28	14.8	8.7
79	44	Female	29.25	Left	9.1	23.2	3.3	39.2	26.5	10.2	5.2
80	63	Male	30.03	Left	7.4	17.5	2.4	43.6	23.5	9.4	5.2
81	55	Male	24.56	Right	8.4	22.9	3.6	37.9	28.3	9.4	7.2
82	80	Male	23.97	Left	8.8	19.1	4.8	42.9	22.9	15.9	7.8
83	45	Male	27.23	Left	4.3	20.4	2.4	43	20	16.3	8
84	41	Female	26.29	Left	8.3	17.7	3.2	44.9	18.1	7.1	6.7
85	66	Male	27.08	Left	10.9	20.9	4.3	44.9	24.4	12.5	6.3
86	78	Male	27.12	Right	7.4	42.5	1.7	37.9	23.2	13.8	7.7
87	53	Female	20.66	Left	10.3	41.6	4	37.2	28	10.9	9.9
88	47	Female	26.44	Left	11.6	28.9	4.1	41	19.3	15.5	8.1
89	61	Male	24.63	Right	11.8	26.9	3.6	38	25.1	13.8	6.8
90	42	Female	22.72	Left	11	15.3	2.7	46.8	19.2	12.4	5.7
91	63	Male	22.91	Right	3	19.2	3.4	46.5	34.2	11.1	7.5
92	74	Male	28.55	Left	7.5	19	3.5	41.2	25.5	15.2	5.9
93	66	Female	22.57	Right	11.3	25.5	4.2	39	31.6	15.8	7.1
94	39	Male	21.35	Right	10	25.2	4	42.9	28.3	14.5	7.9
95	56	Female	25.5	Left	9	23.1	3.1	38.1	30.2	12.2	8.2
96	59	Male	30.64	Right	10.1	20.5	4.8	40.3	20.8	16.1	7.6
97	86	Female	24.96	Right	11.9	17.3	3.4	38.6	31.7	9.9	8.9
98	75	Male	25.77	Left	9.4	22.5	2.7	41.2	32.6	13.4	9.7
99	62	Female	22.21	Left	6.9	28.8	3	45.5	16.7	17.7	3.6
100	80	Female	29.68	Right	8.5	24.8	4.2	43.9	25.3	12.3	3.8
101	50	Male	25.25	Right	8.4	23.5	3.6	45.5	23.1	10.1	5.2
102	59	Male	26.41	Left	11.3	26.1	4.2	37	26.8	19.5	3.4
103	81	Male	22.17	Right	10	25.7	3.5	41.5	22.2	12.1	6.1
104	82	Male	27.33	Left	10.4	13.4	5.6	36.7	27.3	14.4	6.1
105	72	Female	26	Right	9.3	22.6	2	42.4	28.7	10.3	7.1
106	69	Male	21.58	Right	8	20.1	3.1	42.1	27.2	13.9	7.1
107	56	Male	25	Left	9.1	11	3.3	46.2	25.5	14.5	5.6
108	73	Male	23.6	Right	9.5	15	3.5	45.4	20.2	13	5.4
109	53	Male	25.2	Left	5.2	20.7	4.7	43.5	26.3	14.1	8
110	70	Female	24.17	Left	9.4	27.1	3.6	38.7	23.7	17	6.1
111	67	Female	24.35	Right	11.4	21.2	3.3	38.8	20.3	8.2	4.4
112	78	Female	21.94	Right	8.7	23.9	3.5	32.3	25.8	13.7	6.7
113	58	Female	23.97	Left	13.1	17.4	4.1	38.9	25.1	6.3	7
114	71	Male	27.08	Left	10.4	10.3	2.8	34.3	26.9	13.1	6
115	73	Male	29.88	Left	7.8	23	3.8	44.7	30.5	19.4	7.8
116	52	Male	21.57	Right	8.5	17.1	2.1	44.5	28.7	16.1	7
117	65	Male	31.69	Right	8.2	29	3.4	41.4	32	12.9	6.3
118	83	Male	29.25	Left	9.6	32.2	2.6	39.2	22.8	11.8	6.6
119	65	Female	25.37	Right	10.9	20.4	2.9	41.4	22.1	14.7	7.4
120	59	Female	24.03	Right	8.2	29.1	3.7	47.5	25.6	16.5	6
121	69	Female	22.89	Left	10.2	27.8	2.4	46.4	32.3	13	5
122	60	Male	27.27	Right	13.6	14.5	2.6	38.9	31.9	18.4	6.4
123	69	Male	22.9	Left	11.4	22.3	2.1	41.5	25.5	10.2	6.9
124	61	Male	23.57	Right	11.1	23.9	1.5	36.1	23.4	6.2	7.5
125	63	Female	27.42	Left	6.8	25.4	3.3	42.5	19.2	10.4	6.6
126	69	Female	26.14	Right	7.5	26.2	4.4	43.9	29.1	12.3	5.9
127	80	Male	27.45	Right	9.6	26.2	3.3	44.5	26.2	11.7	7.7
128	69	Female	26.33	Right	8.7	26.3	3.2	34.4	20.7	10.1	6.5
129	84	Male	23.74	Left	4.6	20.7	2.5	42.9	24.5	17.5	8
130	37	Female	23.42	Left	4.9	24.6	4.8	37.2	17.8	7.5	6.5
131	57	Male	27.17	Left	11.7	9.8	3.2	39.2	28	11.3	6.7
132	66	Female	22.97	Left	6.9	15.9	4.5	44.1	25.3	9.7	6.5
133	52	Male	28.28	Right	14.5	29.2	3.7	42	33.4	11.4	5.2
134	47	Male	27.15	Right	3.1	18.7	3.2	40.1	19.9	10.7	5.2
135	71	Female	25.71	Right	10.1	24.3	4.4	43.3	30.4	14.6	5.1
136	71	Male	24.9	Left	9	30.9	4.3	47.6	26.7	9.5	9.6
137	67	Male	25.94	Left	6.9	17.5	3.3	38.2	26.4	10.2	6.4
138	68	Female	34.98	Right	10	17.1	4.5	35.2	29.3	13.3	8.2
139	52	Female	24.57	Right	6.8	19.7	5	36	31.4	16.6	7.2
140	57	Male	20.44	Left	11.2	24.9	3.4	36.9	21.2	6.7	9.7
141	62	Female	30.37	Left	9.1	21.3	3.2	38	32	19	8.2
142	54	Female	26.63	Right	4.6	17	3.8	43.2	20.6	10	4.7
143	67	Male	23.04	Right	2.5	13.6	3.7	32.1	21.2	15.1	6.1
144	93	Female	32.38	Right	8.2	20.4	4.1	41.8	23	16.5	8.1
145	57	Female	26.47	Left	12	21.2	3.2	37.6	29.4	17.4	7.1
146	71	Female	25.73	Left	9.4	19.4	4	45.4	21.2	11.2	10.4
147	50	Female	22.67	Right	9.1	21	4.3	37.2	27.6	13	6.6
148	80	Male	21.84	Left	10.8	16.3	3.6	40.8	27.9	12.4	4.2
149	51	Male	19.83	Right	5.3	25.5	3.6	36.9	26.7	10.9	7.4
150	66	Male	23.68	Right	12.7	10.3	2.3	38	28.6	13.9	5.2
151	55	Female	21.88	Left	6.6	23.3	2.4	39.7	20.7	14.2	6.8
152	70	Female	26.74	Right	9.1	26.2	2.1	39.8	30.6	11.8	8.4
153	63	Male	23.98	Left	8	17.7	2.3	38.6	26.6	13.4	7.2
154	63	Female	29.95	Left	9.3	22.1	3.3	45.5	29.3	21.9	7.2
155	101	Male	29.21	Left	3.8	24.1	2	43.1	21.6	12.9	6.4
156	55	Female	25.36	Right	13	19	5.4	48.5	26.3	15.3	6.4
157	63	Male	24.08	Right	10.4	22.4	4.1	39.6	30	11.4	6.5
158	97	Female	28.19	Left	14.3	24.8	1.6	45.2	30.6	11.2	2.1
159	48	Female	21.61	Right	12.7	17.2	2.4	32.1	25.7	11.8	7.3
160	70	Female	26.82	Left	9	27.1	3.3	43.4	17.7	14.9	8.3
161	49	Male	22.98	Left	6.5	28.6	1.9	42.3	21.1	10.3	4.6
162	76	Male	23.75	Left	4.3	24.3	3	39.2	27	6.7	4.2
163	67	Male	22.97	Left	9	22.5	4.4	43.7	29.6	13.1	7.7
164	71	Female	26.54	Left	9.5	15.9	3.3	44.4	28.1	11.5	4.2
165	60	Male	22.66	Left	11.7	25.2	3.4	45.1	23.3	13.9	3.9
166	66	Male	21.85	Right	6.4	15.6	2.5	42.5	36.2	13.2	8
167	82	Female	26.47	Left	11.1	31.4	2.9	43.3	26.4	15.4	5.6
168	34	Male	23.68	Left	9.1	25.4	2.2	38	30	16	8.7
169	42	Female	25.92	Right	6.9	23.9	3.7	36.2	24.2	8.5	4.6
170	68	Female	23.88	Right	11	20.2	3	39.7	21	7.8	5.7
171	55	Female	25.66	Right	9.7	10.2	4.1	41.6	29.1	14.6	7.1
172	59	Female	17.56	Left	8.3	15.7	4.5	44.7	30.7	14	7.6
173	44	Female	26.22	Left	13.9	24.5	4.4	37.5	34.3	9.8	7.4
174	52	Male	30.19	Left	10.6	36	3.4	38.8	23.7	17.1	7
175	58	Male	27.86	Left	8.7	26.6	3	53.2	18.7	13.1	6.3
176	54	Male	27.5	Right	9.7	24.2	2.4	38.2	33.4	13.4	5.7
177	52	Male	24.2	Left	9.2	19.4	3.5	48.8	27.2	13.9	7.5
178	58	Male	25.41	Right	9.4	23.1	4.3	44.8	21	15.5	6
179	51	Female	25.59	Left	10.2	27.8	3.1	38.5	23.5	18.1	7.4
180	80	Female	25.17	Left	7.4	21	3.3	40.3	22.4	12.1	8.5
